# Supplementary material for: Utility of quantitative MRI metrics in brain ageing research
Source: Front Aging Neurosci. 2023 Mar 9;15:1099499. doi: 10.3389/fnagi.2023.1099499 (PMC10034010; doi:10.3389/fnagi.2023.1099499)
Supplement: Supplementary file 1 [file Table_1.XLSX]

## Sheet: Supplementary table 1
#	Age [years]	Sex [F/M]	Weight [kg]	Height [m]	BMI [m2/kg]	Highest achieved education (ISCED)	Tobacco use	Alcohol use	Medication
1	19	M	63	1.83	18.8121	3–5	≤10 cigarettes daily	1-2x per week	–
2	25	F	55	1.64	20.4491	6–8	0	1-2x per week	Vitamin D
3	33	M	106	1.85	30.9715	6–8	0	1-2x per month	–
4	25	M	72	1.87	20.5897	3–5	≤10 cigarettes daily	1-2x per week	–
5	57	M	84	1.82	25.3593	6–8	0	several times per week	metoprolol, acetylsalicylic acid
6	46	M	89	1.87	25.4511	6–8	0	1-2x per month	–
7	24	M	93	1.86	26.8817	6–8	0	1-2x per week	–
8	66	F	65	1.68	23.03	3–5	0	1-2x per year	–
9	46	F	62	1.64	23.0518	3–5	0	1-2x per month	nebivolol
10	32	M	75	1.82	22.6422	6–8	0	several times per week	–
11	59	F	64	1.7	22.1453	6–8	0	1-2x per month	–
12	55	F	55	1.6	21.4844	6–8	0	1-2x per week	iron, vitamin C
13	33	F	67	1.7	23.1834	6–8	0	1-2x per month	–
14	50	F	72	1.69	25.2092	3–5	0	1-2x per year	–
15	37	M	72	1.76	23.2438	3–5	0	1-2x per year	–
16	40	F	110	1.71	37.6184	3–5	0	several times per week	omeprazol
17	67	M	85	1.78	26.8274	6–8	0	1-2x per month	perindopril
18	37	M	95	1.9	26.3158	6–8	0	1-2x per month	–
19	48	M	90	1.9	24.9307	6–8	0	1-2x per week	–
20	51	M	94	1.68	33.305	6–8	0	1-2x per week	perindopril, amlodipin, pantoprazol, sitagliptin
21	49	F	70	1.72	23.6614	6–8	0	several times per week	levothyroxin
22	50	F	60	1.7	20.7612	6–8	0	several times per week	bisoprolol
23	31	F	63	1.7	21.7993	6–8	0	1-2x per week	–
24	35	M	52	1.75	16.9796	3–5	≤10 cigarettes daily	1-2x per month	–
25	53	M	107	1.8	33.0247	6–8	≤10 cigarettes daily	1-2x per month	telmisartan, amlodipin
26	51	F	102	1.68	36.1395	3–5	0	several times per week	betaxolol, perindopril. Indapamid
27	39	M	102	1.93	27.3833	6–8	0	several times per week	–
28	50	F	70	1.68	24.8016	3–5	0	1-2x per year	estradiol, norethisteron
29	27	M	85	1.89	23.7955	6–8	0	1-2x per week	–
30	45	M	92	1.84	27.1739	6–8	0	several times per week	budesonid, formoterol
31	43	M	78	1.8	24.0741	3–5	≤10 cigarettes daily	1-2x per week	–
32	20	F	62	1.6	24.2187	3–5	0	1-2x per month	non-specified hormonal contraceptive
33	44	F	52	1.64	19.3337	3–5	0	0	–
34	26	M	72	1.9	19.9446	6–8	0	1-2x per month	–
35	63	F	74	1.75	24.1633	6–8	0	0	propafenon, levothyroxin
36	21	M	83	1.73	27.7323	3–5	0	1-2x per month	–
37	29	F	54	1.6	21.0937	3–5	0	1-2x per month	–
38	75	F	100	1.7	34.6021	3–5	0	1-2x per month	kandesartan
39	49	M	65	1.75	21.2245	6–8	0	1-2x per month	–
40	67	M	87	1.81	26.556	6–8	0	several times per week	–
41	47	M	105	1.88	29.708	6–8	≤10 cigarettes daily	0	prednison, azathioprin
42	47	F	53	1.65	19.4674	3–5	0	1-2x per year	levothyroxin
43	30	F	70	1.73	23.3887	6–8	0	1-2x per month	–
44	38	F	62	1.74	20.4783	6–8	0	1-2x per week	–
45	37	F	58	1.63	21.83	6–8	0	1-2x per month	–
46	56	M	92	1.75	30.0408	3–5	0	several times per week	losartan, atorvastatin
47	23	F	73	1.72	24.6755	3–5	0	1-2x per month	–
48	21	M	74	1.7	25.6055	3–5	0	1-2x per week	non-specified antihistaminics
49	25	M	62	1.73	20.7157	3–5	0	1-2x per year	–
50	60	F	62	1.78	19.5682	6–8	0	several times per week	–
51	62	M	83	1.8	25.6173	6–8	0	1-2x per month	teophylline, ipratropium, fenoterol
52	23	F	63	1.68	22.3214	3–5	0	1-2x per year	–
53	51	M	103	1.9	28.5319	3–5	0	every day	–
54	57	M	72	1.78	22.7244	3–5	0		–
55	56	M	98	1.79	30.5858	6–8	0	several times per week	–
56	22	F	66	1.64	24.539	6–8	0	1-2x per month	vortioxetin
57	54	M	90	1.78	28.4055	3–5	0		–
58	71	M	97	1.78	30.6148	0–2	0	1-2x per month	finasterid, tamsulosin, perindopril
59	67	F	81	1.57	32.8614	3–5	0	1-2x per month	levothyroxine, alopurinol
60	52	M	76	1.73	25.3934	3–5	0	1-2x per week	–
61	57	F	76	1.68	26.9274	6–8	0	0	omeprazol, MgSO4
62	30	M	97	1.88	27.4445	6–8	≤10 cigarettes daily	1-2x per week	–
63	29	M	110	1.87	31.4564	3–5	0	1-2x per week	–
64	28	M	85	1.85	24.8356	6–8	0	1-2x per month	levocetirizin
65	63	M	99	1.9	27.4238	3–5	N/A	several times per week	desloratadin, omeprazol,
66	62	F	83	1.6	32.4219	6–8	0	1-2x per month	vitamine D, rosuvastatin, ezetimib, calcium
67	54	F	58	1.63	21.83	6–8	0	1-2x per year	–
68	20	F	55	1.7	19.0311	3–5	0	1-2x per month	–
69	68	M	80	1.7	27.6817	N/A	0	1-2x per week	perindopril
70	35	F	63	1.59	24.9199	6–8	0	several times per week	–
71	39	F	85	1.63	31.9922	6–8	0	1-2x per year	–
72	43	F	61	1.76	19.6927	3–5	0	0	–
73	44	M	102	1.91	27.9598	6–8	0	several times per week	perindopril, amlodipin
74	58	M	96	1.78	30.2992	6–8	0	1-2x per month	–
75	75	M	N/A	N/A	N/A	N/A	N/A	N/A	–
76	44	F	85	1.64	31.6032	6–8	0	1-2x per month	metformin, metoprolol, perindopril, amlodipin, urapidil
77	34	M	84	1.9	23.2687	6–8	0	1-2x per week	levocetirizin
78	40	F	73	1.8	22.5309	6–8	0	1-2x per month	–
79	32	F	77	1.73	25.7276	6–8	0	1-2x per month	–
80	36	F	96	1.78	30.2992	6–8	0	0	–
81	66	M	96	1.77	30.6425	6–8	0	1-2x per week	dutasterid, tamsulosin, moxonidin, metoprolol, perindopril, indapamid
82	27	F	92	1.68	32.5964	6–8	0	1-2x per month	–
83	41	F	96	1.68	34.0136	3–5	0	1-2x per week	–
84	28	F	78	1.6	30.4687	3–5	0	1-2x per month	–
85	57	F	85	1.65	31.2213	6–8	≤10 cigarettes daily	1-2x per week	–
86	32	F	57	1.55	23.7253	6–8	≤10 cigarettes daily	several times per week	–
87	39	M	84	1.89	23.5156	6–8	0	several times per week	–
88	41	M	85	1.75	27.7551	6–8	0	1-2x per week	latanoprst, timolol
89	41	F	66	1.7	22.8374	3–5	0	1-2x per week	–
90	55	F	72	1.69	25.2092	3–5	0	0	betaxolol, cetirizin
91	32	M	75	1.85	21.9138	6–8	0	1-2x per month	–
92	33	F	76	1.8	23.4568	6–8	0	1-2x per month	–
93	38	F	61	1.72	20.6193	6–8	0	1-2x per month	–
94	33	F	76	1.8	23.4568	6–8	0	1-2x per week	–
95	70	F	56	1.56	23.0112	6–8	0	0	rampipril
96	74	M	77	1.77	24.5779	6–8	0	several times per week	acetylsalicilic acid, rosuvastatin, tamsulosin
97	71	F	54	1.64	20.0773	3–5	≤10 cigarettes daily	0	calcium, vitamin D
98	72	M	79	1.78	24.9337	3–5	0	several times per week	–
99	89	M	85	1.7	29.4118	3–5	0	1-2x per year	acetylsalicylic acid, valsartan, amlodipin, metolprolol, melatonin
100	74	F	78	1.58	31.245	6–8	0	several times per week	allopurinol, betahistin, hydrochlorochin, zolpidem, escitalopram
101	74	F	70	1.7	24.2215	6–8	0	0	–
102	71	F	61.4	1.68	21.7545	6–8	0	several times per week	atorvastatin
103	81	M	N/A	N/A	N/A	N/A	N/A	N/A	–
104	71	M	90	1.64	33.4622	6–8	0	1-2x per year	N/A
